# Supplementary material for: Did the reporting of prognostic studies of tumour markers improve since the introduction of REMARK guideline? A comparison of reporting in published articles
Source: PLoS One. 2017 Jun 14;12(6):e0178531. doi: 10.1371/journal.pone.0178531 (PMC5470677; doi:10.1371/journal.pone.0178531)
Supplement: S1 Data — (XLSX) [file pone.0178531.s008.xlsx]

## Sheet: Info
Did the reporting of prognostic studies of tumour markers improve since the introduction of REMARK guideline?
A comparison of reporting in published articles.
Sekula P, Mallett S, Altman DG, Sauerbrei W
< Supporting Information >

## Sheet: Data
study	study group	manuscript ID	year of publication	journal	cancer site	outcome, assessed	element c4: patient selection	element c5: source of patients	element c6: stage/grade	element c7: age of patients	element c9: recruitment start	element c10: recruitment stop	element c11: end of follow up	element c12: median follow up	element d1: death-related outcome (e.g. OS)	element d2: other time-to-event outcome (e.g. DFS)	element d3: definition OS	element d4: definition DFS	element d5: statistical model	element d5: statistical model - other	outcome, clearly defined	element g1: univariate, prognostic factor - no patients (OS)	element g2: univariate, prognostic factor - no events (OS)	element g3: univariate, prognostic factor - no patients (DFS)	element g4: univariate, prognostic factor - no events (DFS)	element g5: univariate, prognostic factor - effect estimate	element g6: univariate, prognostic factor - confidence interval	element h2: univariate, other factors - no patients (OS)	element h3: univariate, other factors - no events (OS)	element h4: univariate, other factors - no patients (DFS)	element h5: univariate, other factors - no events (DFS)	element i1: multivariable - no patients	element i2: multivariable - no events	element i4: effect estimate for prognostic factor	element i5: effect estimates for other variables	element i6: confidence intervals	element j1: completness of follow up	element j2: relationship marker and standard factors	REMARK checklist item 2	REMARK checklist item 6	REMARK checklist item 7	REMARK checklist item 9	REMARK checklist item 10	REMARK checklist item 12	REMARK checklist item 13	REMARK checklist item 14	REMARK checklist item 15	REMARK checklist item 16	Number of reported REMARK checklist items
POST-study	post-REMARK: citing group	1	2012	BCRT	breast/ovarian	OS	apparently unselected	yes	yes	yes	yes	yes	no	no	yes	yes	cancer death only	yes unclear if deaths incl.	Cox		yes	yes	no	yes	no	no	no	na	na	na	na	no	no	yes	yes, all	yes	no	yes	yes	no	yes	no	yes	yes	yes	yes	no	yes	7
POST-study	post-REMARK: citing group	2	2012	BCRT	breast/ovarian	OS	unclear	yes	yes	unclear	yes	yes	no	no	yes	no	just overall survival	-	Cox		no	yes	no	na	na	no	no	na	na	na	na	no	no	yes	yes, some	yes	no	yes	no	no	no	no	yes	no	no	yes	no	yes	3
POST-study	post-REMARK: citing group	3	2012	BCRT	breast/ovarian	DFS	selected and give some criteria	yes	yes	yes	yes	yes	no	yes	no	yes	-	yes incl. death	Cox		yes	na	na	yes	yes	yes	yes	na	na	yes	yes	yes	no	no	no	no	no	yes	yes	yes	yes	no	yes	yes	yes	yes	yes	no	8
POST-study	post-REMARK: citing group	4	2012	BCRT	breast/ovarian	DFS	selected and give some criteria	yes	yes	yes	yes	yes	no	yes	yes	yes	explicitely any death	yes unclear if deaths incl.	Cox		no	yes	no	yes	no	yes	yes	yes	no	yes	no	no	no	yes	yes, all	yes	no	yes	yes	yes	no	no	yes	no	yes	yes	yes	yes	7
POST-study	post-REMARK: citing group	5	2012	BCRT	breast/ovarian	OS	selected and give some criteria	yes	yes	unclear	yes	yes	yes	yes	yes	yes	cancer death only	yes unclear if deaths incl.	Cox		yes	yes	yes	no	no	yes	yes	yes	unclear	no	no	no	no	yes	yes, all	yes	yes	yes	yes	yes	yes	no	yes	no	no	yes	yes	yes	7
POST-study	post-REMARK: citing group	6	2012	BCRT	breast/ovarian	OS	selected and give some criteria	yes	yes	no	yes	yes	no	yes	yes	yes	just overall survival	yes unclear if deaths incl.	Cox		no	yes	no	yes	no	yes	yes	yes	no	yes	no	no	no	yes	yes, some	yes	no	yes	yes	yes	no	no	yes	no	no	yes	yes	yes	6
POST-study	post-REMARK: citing group	7	2012	BCRT	breast/ovarian	OS	selected and give some criteria	yes	yes	unclear	yes	yes	no	yes	yes	yes	just overall survival	yes unclear if deaths incl.	Cox		no	yes	no	yes	no	yes	yes	na	na	na	na	yes	no	yes	yes, all	yes	no	yes	yes	yes	no	no	yes	no	no	yes	yes	yes	6
POST-study	post-REMARK: citing group	8	2012	BCRT	breast/ovarian	OS	selected and give some criteria	yes	yes	yes	yes	yes	no	yes	yes	yes	cancer death only	yes incl. death	Cox		yes	yes	yes	yes	yes	no	no	yes	yes	yes	yes	no	no	yes	no	yes	no	yes	yes	yes	yes	no	yes	yes	yes	yes	no	no	7
POST-study	post-REMARK: citing group	9	2012	BCRT	breast/ovarian	DFS	selected and give some criteria	yes	yes	unclear	yes	yes	no	yes	yes	yes	explicitely any death	yes incl. death	Cox		yes	yes	yes	yes	yes	no	no	yes	yes	yes	yes	yes	yes	yes	yes, all	yes	no	yes	yes	yes	yes	yes	yes	yes	no	yes	no	yes	8
POST-study	post-REMARK: citing group	10	2012	BCRT	breast/ovarian	DFS	selected and give some criteria	yes	yes	yes	yes	yes	no	yes	no	yes	-	yes incl. death	Cox		yes	na	na	yes	unclear	no	no	na	na	yes	unclear	yes	no	yes	yes, all	yes	no	yes	yes	yes	yes	no	yes	yes	yes	yes	no	yes	8
POST-study	post-REMARK: citing group	11	2012	BJC	intestinal, lower	OS	selected and give some criteria	yes	unclear	unclear	no	no	no	yes	yes	no	cancer death only	-	Cox		yes	yes	no	na	na	no	no	yes	no	na	na	yes	no	yes	no	yes	no	yes	yes	no	yes	no	yes	no	no	yes	no	no	4
POST-study	post-REMARK: citing group	12	2012	BJC	urological	OS	unclear	unclear	yes	yes	yes	yes	no	yes	yes	yes	explicitely any death	yes incl. death	Cox		yes	yes	no	yes	no	yes	yes	unclear	no	unclear	no	unclear	no	no	yes, all	yes	no	yes	no	yes	yes	no	yes	no	yes	yes	yes	no	6
POST-study	post-REMARK: citing group	13	2012	BJC	breast/ovarian	OS	apparently unselected	yes	yes	unclear	no	no	no	yes	yes	no	cancer death only	-	Cox		yes	yes	no	na	na	yes	yes	yes	no	na	na	yes	no	yes	yes, all	yes	no	yes	yes	no	yes	no	yes	yes	no	yes	yes	yes	7
POST-study	post-REMARK: citing group	14	2012	BJC	breast/ovarian	OS	selected and give some criteria	unclear	yes	yes	yes	yes	yes	no	yes	no	cancer death only	-	Cox		yes	yes	no	na	na	no	no	no	no	na	na	no	no	yes	yes, all	yes	no	yes	no	yes	yes	no	yes	no	yes	yes	no	yes	6
POST-study	post-REMARK: citing group	15	2012	BJC	intestinal, lower	OS	selected and give some criteria	yes	yes	unclear	no	no	yes	yes	yes	no	cancer death only	-	Cox		yes	yes	yes	na	na	yes	yes	na	na	na	na	yes	yes	yes	no	yes	no	yes	yes	no	yes	no	yes	yes	no	yes	yes	no	6
POST-study	post-REMARK: citing group	16	2012	BJC	breast/ovarian	OS	selected and give some criteria	yes	yes	yes	no	no	no	no	yes	yes	explicitely any death	yes excl. death	Cox		yes	yes	yes	yes	yes	yes	yes	yes	yes	yes	yes	yes	yes	yes	yes, all	yes	no	yes	yes	no	yes	yes	yes	no	yes	yes	yes	yes	8
POST-study	post-REMARK: citing group	17	2012	BJC	breast/ovarian	OS	selected and give some criteria	yes	yes	yes	yes	yes	no	yes	yes	yes	explicitely any death	yes unclear if deaths incl.	Cox		yes	yes	yes	yes	yes	no	no	yes	yes	yes	yes	no	no	yes	yes, all	yes	no	yes	yes	yes	yes	no	yes	no	yes	yes	no	yes	7
POST-study	post-REMARK: citing group	18	2011	BJC	lung/mesothelioma	OS	selected and give some criteria	no	yes	yes	no	no	no	no	yes	no	just overall survival	-	Cox		no	yes	no	na	na	no	no	unclear	no	na	na	unclear	no	yes	yes, all	yes	no	yes	no	no	no	no	yes	no	yes	yes	no	yes	4
POST-study	post-REMARK: citing group	19	2011	BJC	intestinal, lower	OS	selected and give some criteria	yes	yes	yes	yes	yes	yes	yes	yes	no	cancer death only	-	Cox		yes	yes	unclear	na	na	yes	yes	na	na	na	na	no	no	yes	no	yes	no	yes	yes	yes	yes	no	yes	yes	yes	yes	yes	no	8
POST-study	post-REMARK: citing group	20	2011	BJC	breast/ovarian	DFS	unclear	yes	yes	yes	yes	yes	yes	yes	yes	yes	cancer death only	yes excl. death	Cox		yes	yes	yes	yes	yes	yes	yes	yes	no	yes	no	no	no	yes	yes, all	yes	unclear	yes	no	yes	yes	no	yes	no	yes	yes	yes	yes	7
POST-study	post-REMARK: citing group	21	2012	Cancer	urological	OS	selected and give some criteria	yes	yes	unclear	yes	yes	no	yes	yes	no	cancer death only	-	Cox		yes	yes	yes	na	na	yes	yes	yes	yes	na	na	unclear	unclear	yes	yes, some	yes	no	yes	yes	yes	yes	no	yes	yes	no	yes	yes	yes	8
POST-study	post-REMARK: citing group	22	2011	Cancer	breast/ovarian	DFS	apparently unselected	yes	unclear	no	no	no	no	no	no	yes	-	yes incl. death	Cox		yes	na	na	yes	yes	no	no	na	na	unclear	unclear	unclear	unclear	yes	yes, some	yes	no	no	yes	no	yes	no	yes	no	no	no	no	yes	4
POST-study	post-REMARK: citing group	23	2011	Cancer	breast/ovarian	DFS	selected and give some criteria	yes	yes	no	yes	yes	no	no	yes	yes	explicitely any death	yes excl. death	Cox		yes	yes	no	yes	no	yes	yes	unclear	no	unclear	no	unclear	no	yes	yes, all	yes	no	yes	yes	no	yes	no	yes	no	no	yes	yes	yes	6
POST-study	post-REMARK: citing group	24	2010	Cancer	breast/ovarian	DFS	selected and give some criteria	yes	unclear	yes	yes	yes	no	yes	yes	yes	type of death unclear	yes excl. death	Cox		yes	unclear	no	yes	no	yes	no	unclear	no	yes	no	unclear	no	yes	yes, all	no	no	no	yes	yes	yes	no	yes	no	no	no	no	no	4
POST-study	post-REMARK: citing group	25	2008	Cancer	urological	OS	unclear	yes	yes	unclear	yes	yes	no	yes	yes	no	cancer death only	-	Cox		yes	yes	yes	na	na	yes	yes	na	na	na	na	yes	yes	yes	no	yes	no	yes	no	yes	yes	no	yes	no	no	yes	yes	no	5
POST-study	post-REMARK: citing group	26	2007	Cancer	breast/ovarian	DFS	selected and give some criteria	yes	unclear	yes	yes	yes	no	no	no	yes	-	yes excl. death	Cox		yes	na	na	yes	yes	no	no	na	na	yes	yes	unclear	unclear	yes	no	yes	no	no	yes	no	yes	no	yes	yes	no	no	no	no	4
POST-study	post-REMARK: citing group	27	2012	ClinCancerRes	breast/ovarian	OS	selected and give some criteria	yes	yes	yes	yes	yes	no	yes	yes	no	just overall survival	-	Cox		no	unclear	unclear	na	na	no	no	unclear	unclear	na	na	unclear	unclear	no	no	no	no	yes	yes	yes	no	no	yes	yes	yes	yes	no	no	6
POST-study	post-REMARK: citing group	28	2012	ClinCancerRes	head and neck	DFS	selected and give some criteria	yes	yes	yes	no	no	no	yes	yes	yes	just overall survival	yes excl. death	Cox		yes	yes	unclear	yes	yes	yes	yes	unclear	unclear	unclear	unclear	unclear	unclear	yes	yes, some	yes	yes	yes	yes	no	yes	no	yes	no	yes	yes	yes	yes	7
POST-study	post-REMARK: citing group	29	2012	ClinCancerRes	urological	OS	unclear	yes	unclear	yes	no	no	no	yes	yes	yes	explicitely any death	yes incl. death	Cox		yes	unclear	unclear	unclear	unclear	yes	yes	unclear	unclear	unclear	unclear	unclear	unclear	yes	yes, some	yes	no	yes	no	no	yes	no	yes	no	no	yes	yes	yes	5
POST-study	post-REMARK: citing group	30	2012	ClinCancerRes	intestinal, lower	OS	selected and give some criteria	yes	no	unclear	yes	yes	no	yes	yes	yes	type of death unclear	yes incl. death	Cox		no	yes	no	yes	no	yes	yes	na	na	na	na	no	no	no	no	no	no	yes	yes	yes	no	no	yes	no	no	yes	yes	no	5
POST-study	post-REMARK: citing group	31	2011	ClinCancerRes	breast/ovarian	OS	selected and give some criteria	yes	yes	unclear	yes	yes	no	yes	yes	yes	just overall survival	yes unclear if deaths incl.	Cox		no	yes	no	yes	no	yes	yes	unclear	no	unclear	no	unclear	no	yes	yes, all	yes	no	yes	yes	yes	no	no	yes	no	no	yes	yes	yes	6
POST-study	post-REMARK: citing group	32	2011	ClinCancerRes	intestinal, lower	DFS	selected and give some criteria	yes	yes	yes	yes	yes	no	yes	no	yes	-	yes excl. death	other	1) cox regression, 2) recursive partitioning	yes	na	na	yes	unclear	yes	yes	na	na	yes	no	unclear	no	yes	no	yes	no	yes	yes	yes	yes	no	yes	no	yes	yes	yes	no	7
POST-study	post-REMARK: citing group	33	2011	ClinCancerRes	breast/ovarian	DFS	selected and give some criteria	yes	unclear	unclear	no	no	no	yes	yes	yes	just overall survival	yes unclear if deaths incl.	Cox		no	yes	yes	yes	yes	no	no	na	na	na	na	yes	unclear	yes	yes, all	yes	no	no	yes	no	no	no	yes	yes	no	no	no	yes	4
POST-study	post-REMARK: citing group	34	2011	ClinCancerRes	lung/mesothelioma	DFS	apparently unselected	yes	unclear	unclear	yes	yes	no	yes	yes	yes	type of death unclear	yes incl. death	Cox		yes	yes	yes	yes	yes	no	no	na	na	na	na	unclear	unclear	yes	yes, all	yes	no	yes	yes	yes	yes	no	yes	yes	no	yes	no	yes	7
POST-study	post-REMARK: citing group	35	2010	ClinCancerRes	skin	OS	selected and give some criteria	yes	yes	yes	no	no	no	yes	yes	yes	just overall survival	yes unclear if deaths incl.	Cox		no	yes	yes	yes	yes	no	no	na	na	na	na	no	no	yes	no	yes	no	no	yes	no	no	no	yes	yes	yes	no	no	no	4
POST-study	post-REMARK: citing group	36	2010	ClinCancerRes	head and neck	DFS	selected and give some criteria	yes	yes	unclear	yes	yes	yes	yes	yes	yes	type of death unclear	yes incl. death	Cox		yes	yes	yes	yes	unclear	no	no	na	na	na	na	unclear	unclear	yes	no	yes	no	no	yes	yes	yes	no	yes	yes	no	no	no	no	5
POST-study	post-REMARK: citing group	37	2012	IntJCanc	urological	OS	unclear	no	yes	yes	no	no	yes	yes	yes	yes	type of death unclear	yes unclear if deaths incl.	Cox		no	yes	yes	yes	no	yes	yes	yes	yes	yes	no	yes	yes	yes	yes, all	yes	no	yes	no	no	no	yes	yes	no	yes	yes	yes	yes	6
POST-study	post-REMARK: citing group	38	2011	IntJCanc	liver/gallbladder	OS	selected and give some criteria	yes	yes	unclear	yes	yes	yes	yes	yes	yes	just overall survival	yes unclear if deaths incl.	Cox		no	yes	no	yes	no	yes	yes	yes	no	yes	no	yes	no	yes	yes, all	yes	no	no	yes	yes	no	no	yes	no	no	no	yes	yes	5
POST-study	post-REMARK: citing group	39	2011	IntJCanc	intestinal, lower	OS	unclear	unclear	yes	yes	no	no	no	no	yes	no	just overall survival	-	Cox		no	yes	no	na	na	no	no	yes	no	na	na	no	no	yes	no	yes	no	yes	no	no	no	no	yes	no	yes	yes	no	no	3
POST-study	post-REMARK: citing group	40	2011	IntJCanc	breast/ovarian	DFS	unclear	yes	yes	unclear	yes	yes	no	yes	no	yes	-	yes unclear if deaths incl.	Cox		no	na	na	yes	yes	no	no	na	na	yes	no	no	no	yes	yes, all	yes	no	yes	no	yes	no	no	yes	no	no	yes	no	yes	4
POST-study	post-REMARK: citing group	41	2010	IntJCanc	prostata	DFS	unclear	yes	yes	yes	yes	yes	no	yes	no	yes	-	yes unclear if deaths incl.	Cox		no	na	na	yes	yes	yes	yes	na	na	unclear	no	yes	no	yes	yes, all	yes	no	yes	no	yes	no	no	yes	no	yes	yes	yes	yes	6
POST-study	post-REMARK: citing group	42	2009	IntJCanc	breast/ovarian	DFS	selected and give some criteria	yes	yes	unclear	yes	yes	no	yes	yes	yes	explicitely any death	yes incl. death	Cox		yes	yes	yes	yes	yes	no	no	na	na	na	na	yes	no	yes	yes, all	yes	no	yes	yes	yes	yes	no	yes	yes	no	yes	no	yes	7
POST-study	post-REMARK: citing group	43	2007	IntJCanc	breast/ovarian	OS	selected and give some criteria	yes	yes	unclear	yes	yes	no	yes	yes	no	cancer death only	-	Cox		yes	yes	unclear	na	na	no	no	yes	unclear	na	na	no	no	yes	yes, all	yes	no	yes	yes	yes	yes	no	yes	no	no	yes	no	yes	6
POST-study	post-REMARK: citing group	44	2012	JCO	breast/ovarian	DFS	selected and give some criteria	yes	unclear	no	no	no	no	yes	no	yes	-	yes incl. death	unclear		yes	na	na	yes	no	yes	yes	na	na	na	na	yes	no	yes	no	yes	no	no	yes	no	yes	no	no	no	no	no	yes	no	3
POST-study	post-REMARK: citing group	45	2012	JCO	skin	DFS	selected and give some criteria	yes	yes	yes	yes	yes	yes	yes	yes	yes	cancer death only	yes incl. death	Cox		yes	yes	yes	yes	yes	yes	no	na	na	na	na	unclear	unclear	yes	yes, all	yes	no	no	yes	yes	yes	no	yes	yes	yes	no	no	yes	7
POST-study	post-REMARK: citing group	46	2012	JCO	lung/mesothelioma	DFS	selected and give some criteria	yes	yes	unclear	no	no	yes	yes	no	yes	-	yes incl. death	other	fine and gray model	yes	na	na	yes	yes	no	no	na	na	na	na	yes	yes	yes	no	yes	no	yes	yes	no	yes	no	yes	yes	no	yes	no	no	5
POST-study	post-REMARK: citing group	47	2012	JCO	lung/mesothelioma	OS	selected and give some criteria	yes	yes	yes	yes	yes	no	yes	yes	yes	type of death unclear	yes unclear if deaths incl.	Cox		no	yes	yes	yes	yes	yes	yes	yes	unclear	yes	unclear	unclear	unclear	yes	yes, all	yes	no	yes	yes	yes	no	no	yes	yes	yes	yes	yes	yes	8
POST-study	post-REMARK: citing group	48	2011	JCO	breast/ovarian	OS	selected and give some criteria	yes	yes	unclear	yes	yes	no	yes	yes	no	cancer death only	-	Cox		yes	yes	yes	na	na	no	no	na	na	na	na	unclear	unclear	yes	yes, all	yes	yes	yes	yes	yes	yes	no	yes	yes	no	yes	no	yes	7
POST-study	post-REMARK: citing group	49	2011	JCO	lung/mesothelioma	DFS	selected and give some criteria	yes	yes	yes	yes	yes	unclear	yes	yes	yes	type of death unclear	yes incl. death	Cox		yes	yes	yes	yes	yes	yes	yes	yes	yes	yes	yes	yes	yes	yes	yes, all	yes	no	yes	yes	yes	yes	yes	yes	yes	yes	yes	yes	yes	10
POST-study	post-REMARK: citing group	50	2010	JCO	lung/mesothelioma	OS	selected and give some criteria	yes	no	unclear	no	no	no	no	yes	yes	type of death unclear	yes incl. death	Cox		no	yes	no	yes	no	yes	yes	no	no	yes	no	yes	no	no	no	no	no	yes	yes	no	no	no	yes	no	no	yes	yes	no	4
POST-study	post-REMARK: citing group	51	2010	JCO	head and neck	OS	unclear	unclear	yes	unclear	yes	yes	no	yes	yes	yes	type of death unclear	yes incl. death	Cox		no	yes	no	yes	unclear	no	no	na	na	na	na	yes	no	yes	yes, all	yes	no	no	no	yes	no	no	yes	no	no	no	no	yes	3
POST-study	post-REMARK: citing group	52	2009	JCO	breast/ovarian	DFS	selected and give some criteria	yes	unclear	yes	no	no	no	yes	no	yes	-	yes incl. death	Cox		yes	na	na	yes	yes	no	no	na	na	na	na	yes	yes	yes	no	yes	no	no	yes	no	yes	no	yes	yes	no	no	no	no	4
POST-study	post-REMARK: citing group	53	2009	JCO	breast/ovarian	OS	selected and give some criteria	yes	no	no	yes	yes	no	no	yes	yes	explicitely any death	yes incl. death	Cox		yes	yes	no	yes	no	no	no	unclear	no	unclear	no	unclear	no	yes	no	yes	no	no	yes	no	yes	no	yes	no	no	no	no	no	3
POST-study	post-REMARK: not-citing group	1	2012	BCRT	breast/ovarian	DFS	selected and give some criteria	yes	yes	unclear	yes	yes	no	no	yes	yes	explicitely any death	yes excl. death	Cox		yes	yes	no	yes	no	yes	yes	na	na	na	na	no	no	yes	no	yes	no	yes	yes	no	yes	no	yes	no	no	yes	yes	no	5
POST-study	post-REMARK: not-citing group	2	2012	BCRT	breast/ovarian	DFS	apparently unselected	yes	yes	yes	yes	yes	yes	no	yes	yes	type of death unclear	yes unclear if deaths incl.	Cox		no	yes	no	yes	no	yes	yes	yes	no	yes	no	no	no	yes	no	yes	no	yes	yes	yes	no	no	yes	no	yes	yes	yes	no	6
POST-study	post-REMARK: not-citing group	3	2012	BCRT	breast/ovarian	OS	selected and give some criteria	yes	yes	unclear	yes	yes	no	yes	yes	yes	type of death unclear	yes unclear if deaths incl.	Cox		no	unclear	no	unclear	no	no	no	unclear	no	unclear	no	unclear	no	yes	yes, all	yes	no	yes	yes	yes	no	no	yes	no	no	yes	no	yes	5
POST-study	post-REMARK: not-citing group	4	2012	BCRT	breast/ovarian	DFS	selected and give some criteria	yes	yes	unclear	yes	yes	no	yes	yes	yes	cancer death only	yes unclear if deaths incl.	Cox		no	yes	no	yes	no	yes	yes	yes	no	yes	no	no	no	yes	no	yes	no	yes	yes	yes	no	no	yes	yes	no	yes	yes	no	6
POST-study	post-REMARK: not-citing group	5	2012	BCRT	breast/ovarian	DFS	unclear	yes	yes	unclear	yes	yes	no	yes	yes	yes	explicitely any death	yes excl. death	Cox		yes	yes	no	yes	no	no	no	yes	no	yes	no	yes	no	yes	yes, all	yes	no	yes	no	yes	yes	no	yes	no	no	yes	no	yes	5
POST-study	post-REMARK: not-citing group	6	2012	BCRT	breast/ovarian	OS	selected and give some criteria	yes	yes	yes	yes	yes	no	yes	yes	yes	just overall survival	yes unclear if deaths incl.	Cox		no	yes	unclear	yes	unclear	no	no	yes	unclear	yes	unclear	yes	unclear	yes	yes, all	yes	no	no	yes	yes	no	no	yes	no	yes	no	no	yes	5
POST-study	post-REMARK: not-citing group	7	2012	BCRT	breast/ovarian	OS	apparently unselected	yes	yes	yes	yes	yes	no	no	yes	no	no	-	unclear	probably cox, but not explicitely stated	no	unclear	no	na	na	no	no	unclear	no	na	na	no	no	yes	yes, all	yes	no	no	yes	no	no	no	no	no	yes	no	no	yes	3
POST-study	post-REMARK: not-citing group	8	2012	BCRT	breast/ovarian	OS	selected and give some criteria	yes	yes	yes	yes	yes	yes	yes	yes	yes	explicitely any death	yes incl. death	Cox		yes	yes	yes	yes	yes	yes	yes	no	no	no	no	no	no	yes	yes, all	yes	no	no	yes	yes	yes	no	yes	yes	yes	no	yes	yes	8
POST-study	post-REMARK: not-citing group	9	2012	BCRT	breast/ovarian	DFS	unclear	yes	yes	unclear	no	no	no	yes	yes	yes	explicitely any death	yes unclear if deaths incl.	Cox		no	yes	yes	yes	yes	no	no	yes	yes	yes	yes	yes	yes	yes	yes, all	yes	no	yes	no	no	no	yes	yes	no	no	yes	no	yes	4
POST-study	post-REMARK: not-citing group	10	2012	BCRT	breast/ovarian	OS	selected and give some criteria	yes	unclear	no	yes	yes	no	yes	yes	no	explicitely any death	-	Cox		yes	yes	yes	na	na	no	no	na	na	na	na	yes	yes	yes	no	yes	no	no	yes	yes	yes	no	yes	yes	no	no	no	no	5
POST-study	post-REMARK: not-citing group	11	2011	BJC	intestinal, upper (incl. pancreas)	OS	selected and give some criteria	yes	yes	unclear	yes	yes	no	yes	yes	no	just overall survival	-	Cox		no	yes	yes	na	na	yes	yes	unclear	unclear	na	na	yes	yes	yes	yes, all	yes	unclear	yes	yes	yes	no	no	yes	yes	no	yes	yes	yes	7
POST-study	post-REMARK: not-citing group	12	2011	BJC	intestinal, upper (incl. pancreas)	OS	unclear	yes	yes	unclear	yes	yes	no	no	yes	no	just overall survival	-	Cox		no	yes	no	na	na	no	no	yes	no	na	na	no	no	no	yes, all	yes	no	yes	no	no	no	no	yes	no	no	yes	no	no	2
POST-study	post-REMARK: not-citing group	13	2011	BJC	blood/bone marrow	OS	apparently unselected	yes	yes	yes	yes	yes	no	yes	yes	yes	explicitely any death	yes incl. death	Cox		yes	yes	yes	yes	yes	no	no	na	na	na	na	unclear	unclear	yes	yes, all	yes	no	yes	yes	yes	yes	no	yes	yes	yes	yes	no	yes	8
POST-study	post-REMARK: not-citing group	14	2012	BJC	intestinal, lower	DFS	selected and give some criteria	yes	yes	yes	yes	yes	no	yes	yes	yes	cancer death only	yes unclear if deaths incl.	Cox		no	yes	yes	yes	yes	yes	yes	yes	no	yes	no	no	no	yes	yes, all	yes	no	yes	yes	yes	no	no	yes	yes	yes	yes	yes	yes	8
POST-study	post-REMARK: not-citing group	15	2012	BJC	urological	OS	selected and give some criteria	yes	yes	no	yes	yes	no	yes	yes	no	cancer death only	-	Cox		yes	yes	yes	na	na	yes	yes	na	na	na	na	yes	yes	yes	yes, all	yes	no	yes	yes	yes	yes	no	yes	yes	no	yes	yes	yes	8
POST-study	post-REMARK: not-citing group	16	2012	BJC	prostata	OS	selected and give some criteria	yes	yes	unclear	yes	yes	yes	yes	yes	no	cancer death only	-	Cox		yes	yes	yes	na	na	yes	yes	yes	no	na	na	yes	yes	yes	yes, all	yes	no	yes	yes	yes	yes	no	yes	yes	no	yes	yes	yes	8
POST-study	post-REMARK: not-citing group	17	2012	BJC	intestinal, upper (incl. pancreas)	DFS	unclear	yes	yes	unclear	yes	yes	no	yes	yes	yes	type of death unclear	yes unclear if deaths incl.	Cox		no	yes	no	yes	no	yes	yes	yes	yes	yes	no	yes	no	yes	yes, all	yes	no	yes	no	yes	no	no	yes	no	no	yes	yes	yes	5
POST-study	post-REMARK: not-citing group	18	2012	BJC	intestinal, lower	OS	apparently unselected	yes	yes	yes	yes	yes	no	yes	yes	yes	cancer death only	yes unclear if deaths incl.	Cox		yes	yes	yes	yes	yes	yes	yes	yes	yes	yes	yes	yes	yes	yes	yes, all	yes	no	yes	yes	yes	yes	yes	yes	yes	yes	yes	yes	yes	10
POST-study	post-REMARK: not-citing group	19	2012	BJC	lung/mesothelioma	OS	selected and give some criteria	no	yes	yes	yes	yes	unclear	no	yes	yes	type of death unclear	yes incl. death	Cox		no	no	no	no	no	yes	yes	no	no	no	no	no	no	yes	yes, all	yes	no	no	no	no	no	no	yes	yes	yes	no	yes	yes	5
POST-study	post-REMARK: not-citing group	20	2012	BJC	liver/gallbladder	OS	apparently unselected	yes	yes	yes	yes	yes	yes	yes	yes	no	just overall survival	-	Cox		no	yes	yes	na	na	no	no	yes	yes	na	na	yes	yes	yes	yes, all	yes	unclear	no	yes	yes	no	yes	yes	yes	yes	no	no	yes	7
POST-study	post-REMARK: not-citing group	21	2007	Cancer	urological	OS	unclear	yes	yes	yes	yes	yes	no	yes	yes	no	type of death unclear	-	Cox		no	yes	no	na	na	no	no	yes	no	na	na	yes	no	yes	yes, all	yes	no	no	no	yes	no	no	yes	no	yes	no	no	yes	4
POST-study	post-REMARK: not-citing group	22	2008	Cancer	lung/mesothelioma	OS	selected and give some criteria	yes	yes	unclear	yes	yes	yes	yes	yes	no	type of death unclear	-	unclear	most likely cox because logrank and km were applied	no	no	no	na	na	no	no	na	na	na	na	no	no	no	no	no	no	yes	yes	yes	no	no	no	no	no	yes	no	no	3
POST-study	post-REMARK: not-citing group	23	2010	Cancer	intestinal, upper (incl. pancreas)	DFS	unclear	yes	yes	yes	no	no	no	yes	yes	yes	type of death unclear	yes unclear if deaths incl.	Cox		no	yes	yes	yes	unclear	yes	yes	yes	yes	yes	unclear	yes	unclear	yes	yes, all	yes	no	no	no	no	no	no	yes	no	yes	no	yes	yes	4
POST-study	post-REMARK: not-citing group	24	2011	Cancer	intestinal, upper (incl. pancreas)	OS	selected and give some criteria	yes	yes	unclear	yes	yes	unclear	yes	yes	yes	just overall survival	no	Cox		no	yes	yes	yes	yes	yes	yes	unclear	unclear	unclear	unclear	yes	yes	yes	yes, all	yes	no	yes	yes	yes	no	no	yes	yes	no	yes	yes	yes	7
POST-study	post-REMARK: not-citing group	25	2012	Cancer	breast/ovarian	DFS	apparently unselected	yes	yes	yes	yes	yes	no	no	no	yes	-	yes incl. death	Cox		yes	na	na	yes	yes	yes	yes	na	na	yes	yes	no	no	yes	no	yes	no	no	yes	no	yes	no	yes	yes	yes	no	yes	no	6
POST-study	post-REMARK: not-citing group	26	2011	Cancer	head and neck	DFS	apparently unselected	yes	unclear	yes	yes	yes	no	yes	yes	yes	type of death unclear	yes incl. death	Cox		yes	yes	no	yes	no	yes	yes	yes	no	yes	no	yes	no	yes	yes, all	yes	no	no	yes	yes	yes	no	yes	no	no	no	yes	yes	6
POST-study	post-REMARK: not-citing group	27	2010	ClinCancerRes	lung/mesothelioma	OS	selected and give some criteria	yes	yes	yes	yes	yes	yes	yes	yes	yes	type of death unclear	yes incl. death	Cox		no	yes	no	yes	no	yes	yes	yes	yes	yes	no	no	no	yes	yes, all	yes	no	no	yes	yes	no	no	yes	yes	yes	no	yes	yes	7
POST-study	post-REMARK: not-citing group	28	2011	ClinCancerRes	mixture	OS	apparently unselected	yes	unclear	unclear	yes	no	no	no	yes	yes	explicitely any death	yes incl. death	Cox		yes	yes	yes	yes	yes	no	no	na	na	na	na	yes	no	yes	yes, all	yes	no	yes	yes	no	yes	no	yes	yes	no	yes	no	yes	6
POST-study	post-REMARK: not-citing group	29	2011	ClinCancerRes	CNS	DFS	unclear	unclear	yes	yes	no	no	no	yes	yes	yes	type of death unclear	yes unclear if deaths incl.	Cox		no	yes	no	yes	no	yes	yes	yes	no	yes	no	no	no	yes	no	yes	no	yes	no	no	no	no	yes	no	yes	yes	yes	no	4
POST-study	post-REMARK: not-citing group	30	2011	ClinCancerRes	CNS	OS	unclear	unclear	yes	yes	yes	yes	unclear	yes	yes	no	type of death unclear	-	Cox		no	yes	yes	na	na	yes	yes	yes	yes	na	na	yes	yes	yes	yes, all	yes	no	yes	no	yes	no	yes	yes	no	yes	yes	yes	yes	7
POST-study	post-REMARK: not-citing group	31	2011	ClinCancerRes	head and neck	OS	unclear	yes	unclear	unclear	no	no	no	no	yes	no	type of death unclear	-	Cox		no	yes	no	na	na	yes	yes	yes	no	na	na	no	no	yes	yes, all	yes	no	no	no	no	no	no	yes	no	no	no	yes	yes	3
POST-study	post-REMARK: not-citing group	32	2012	ClinCancerRes	breast/ovarian	DFS	unclear	yes	yes	unclear	yes	yes	yes	yes	yes	yes	no	no	unclear	most likely cox	no	yes	no	yes	yes	no	no	na	na	yes	yes	yes	yes	yes	yes, all	yes	no	yes	no	yes	no	yes	no	no	no	yes	no	yes	4
POST-study	post-REMARK: not-citing group	33	2012	ClinCancerRes	liver/gallbladder	OS	apparently unselected	yes	yes	yes	yes	yes	no	no	yes	no	cancer death only	-	Cox		yes	yes	no	na	na	yes	yes	yes	no	na	na	yes	no	yes	yes, all	yes	no	yes	yes	no	yes	no	yes	no	yes	yes	yes	yes	7
POST-study	post-REMARK: not-citing group	34	2012	ClinCancerRes	intestinal, lower	OS	selected and give some criteria	yes	yes	unclear	yes	yes	yes	yes	yes	no	type of death unclear	-	Cox		no	yes	no	na	na	yes	yes	yes	no	na	na	no	no	yes	yes, all	yes	no	yes	yes	yes	no	no	yes	no	no	yes	yes	yes	6
POST-study	post-REMARK: not-citing group	35	2012	ClinCancerRes	intestinal, upper (incl. pancreas)	OS	selected and give some criteria	yes	yes	yes	no	no	no	no	yes	yes	just overall survival	yes unclear if deaths incl.	Cox		no	yes	no	yes	no	yes	yes	yes	no	yes	no	yes	no	yes	yes, all	yes	no	yes	yes	no	no	no	yes	no	yes	yes	yes	yes	6
POST-study	post-REMARK: not-citing group	36	2010	ClinCancerRes	intestinal, upper (incl. pancreas)	DFS	selected and give some criteria	yes	yes	yes	yes	yes	yes	no	yes	yes	explicitely any death	yes unclear if deaths incl.	Cox		no	yes	yes	yes	unclear	yes	yes	yes	no	yes	no	yes	yes	yes	yes, all	yes	no	no	yes	yes	no	no	yes	no	yes	no	yes	yes	6
POST-study	post-REMARK: not-citing group	37	2007	IntJCanc	breast/ovarian	DFS	unclear	yes	yes	no	yes	yes	no	unclear	yes	yes	type of death unclear	yes unclear if deaths incl.	Cox		no	yes	yes	yes	yes	no	no	yes	yes	yes	yes	no	no	yes	yes, all	no	no	yes	no	no	no	no	yes	no	no	yes	no	no	2
POST-study	post-REMARK: not-citing group	38	2009	IntJCanc	liver/gallbladder	OS	selected and give some criteria	yes	yes	unclear	yes	yes	no	no	yes	no	just overall survival	-	Cox		no	yes	yes	na	na	no	no	yes	yes	na	na	no	no	no	no	no	no	yes	yes	no	no	no	yes	yes	no	yes	no	no	4
POST-study	post-REMARK: not-citing group	39	2010	IntJCanc	urological	DFS	selected and give some criteria	yes	yes	yes	yes	yes	no	yes	yes	yes	explicitely any death	yes unclear if deaths incl.	Cox		no	yes	yes	yes	yes	yes	yes	unclear	unclear	unclear	unclear	no	no	yes	yes, all	yes	no	yes	yes	yes	no	no	yes	yes	yes	yes	yes	yes	8
POST-study	post-REMARK: not-citing group	40	2011	IntJCanc	head and neck	OS	unclear	yes	yes	yes	no	no	no	yes	yes	no	just overall survival	-	Cox		no	yes	no	na	na	no	no	yes	no	na	na	yes	no	yes	no	yes	no	yes	no	no	no	no	yes	no	yes	yes	no	no	3
POST-study	post-REMARK: not-citing group	41	2011	IntJCanc	intestinal, lower	DFS	selected and give some criteria	unclear	yes	yes	yes	yes	no	yes	yes	yes	type of death unclear	yes unclear if deaths incl.	Cox		no	yes	yes	yes	yes	no	no	yes	yes	yes	yes	yes	yes	yes	yes, all	yes	no	yes	no	yes	no	yes	yes	yes	yes	yes	no	yes	7
POST-study	post-REMARK: not-citing group	42	2011	IntJCanc	CNS	DFS	selected and give some criteria	yes	yes	yes	yes	yes	no	no	yes	yes	just overall survival	yes incl. death	Cox		yes	yes	no	yes	yes	yes	yes	yes	no	yes	unclear	yes	yes	no	no	no	no	yes	yes	no	yes	no	yes	yes	yes	yes	yes	no	7
POST-study	post-REMARK: not-citing group	43	2012	IntJCanc	intestinal, lower	OS	apparently unselected	yes	yes	yes	yes	yes	no	yes	yes	no	just overall survival	-	Cox		no	yes	no	na	na	no	no	yes	no	na	na	yes	no	yes	yes, some	yes	no	yes	yes	yes	no	no	yes	no	yes	yes	no	yes	6
POST-study	post-REMARK: not-citing group	44	2009	JCO	CNS	OS	selected and give some criteria	no	yes	yes	no	no	no	no	yes	yes	type of death unclear	yes unclear if deaths incl.	Cox		no	yes	no	yes	no	no	no	na	na	na	na	yes	no	yes	yes, all	yes	no	yes	no	no	no	no	yes	no	yes	yes	no	yes	4
POST-study	post-REMARK: not-citing group	45	2009	JCO	blood/bone marrow	DFS	selected and give some criteria	yes	yes	yes	yes	yes	yes	yes	yes	yes	type of death unclear	yes excl. death	Cox		yes	yes	yes	yes	yes	no	no	na	na	na	na	unclear	unclear	yes	no	yes	no	no	yes	yes	yes	no	yes	yes	yes	no	no	no	6
POST-study	post-REMARK: not-citing group	46	2011	JCO	breast/ovarian	OS	selected and give some criteria	yes	yes	yes	yes	yes	yes	yes	yes	no	cancer death only	-	Cox		yes	yes	yes	na	na	yes	yes	yes	yes	na	na	no	no	yes	no	yes	no	yes	yes	yes	yes	no	yes	yes	yes	yes	yes	no	8
POST-study	post-REMARK: not-citing group	47	2011	JCO	breast/ovarian	OS	selected and give some criteria	yes	yes	unclear	yes	yes	yes	yes	yes	no	explicitely any death	-	Cox		yes	yes	yes	na	na	no	no	na	na	na	na	yes	yes	yes	no	yes	no	yes	yes	yes	yes	no	yes	yes	no	yes	no	no	6
POST-study	post-REMARK: not-citing group	48	2011	JCO	breast/ovarian	DFS	selected and give some criteria	yes	yes	unclear	no	no	unclear	no	no	yes	-	yes incl. death	Cox		yes	na	na	yes	yes	yes	yes	na	na	yes	yes	no	no	yes	no	yes	no	no	yes	no	yes	no	yes	yes	no	no	yes	no	5
POST-study	post-REMARK: not-citing group	49	2011	JCO	breast/ovarian	DFS	selected and give some criteria	yes	yes	unclear	yes	yes	no	yes	yes	yes	just overall survival	yes unclear if deaths incl.	Cox		no	yes	yes	yes	yes	yes	yes	yes	no	yes	no	no	no	yes	yes, all	yes	unclear	yes	yes	yes	no	no	yes	yes	no	yes	yes	yes	7
POST-study	post-REMARK: not-citing group	50	2012	JCO	breast/ovarian	OS	selected and give some criteria	yes	yes	yes	yes	yes	no	no	yes	no	explicitely any death	-	Cox		yes	yes	yes	na	na	yes	no	na	na	na	na	no	no	yes	yes, all	yes	no	yes	yes	no	yes	no	yes	no	yes	yes	no	yes	6
POST-study	post-REMARK: not-citing group	51	2012	JCO	blood/bone marrow	OS	selected and give some criteria	yes	yes	yes	no	no	yes	yes	yes	yes	explicitely any death	yes excl. death	Cox		yes	yes	yes	yes	no	yes	yes	na	na	na	na	yes	yes	yes	no	yes	no	yes	yes	no	yes	no	yes	yes	yes	yes	yes	no	7
POST-study	post-REMARK: not-citing group	52	2012	JCO	intestinal, upper (incl. pancreas)	OS	selected and give some criteria	yes	yes	unclear	yes	yes	no	yes	yes	no	cancer death only	-	Cox		yes	yes	yes	na	na	yes	no	yes	yes	na	na	no	no	no	no	no	no	yes	yes	yes	yes	no	yes	yes	no	yes	no	no	6
POST-study	post-REMARK: not-citing group	53	2012	JCO	blood/bone marrow	DFS	selected and give some criteria	yes	yes	yes	yes	yes	no	yes	yes	yes	explicitely any death	yes incl. death	Cox		yes	yes	yes	yes	yes	no	no	na	na	na	na	yes	yes	yes	yes, all	yes	no	yes	yes	yes	yes	no	yes	yes	yes	yes	no	yes	8
PRE-study	pre-REMARK	1	2006	Cancer	urological (incl. prostata)	OS	unclear	unclear	yes	yes	yes	yes	no	yes	yes	no	cancer death only	-	Cox		yes	yes	yes	na	na	no	no	yes	yes	na	na	yes	yes	yes	yes, all	yes	unclear	yes	no	yes	yes	yes	yes	yes	yes	yes	no	yes	8
PRE-study	pre-REMARK	2	2006	Cancer	head and neck	DFS	selected and give some criteria	yes	yes	yes	yes	yes	yes	yes	no	yes	-	yes incl. death	Cox		yes	no	no	yes	yes	no	no	no	no	no	no	yes	yes	yes	yes, some	yes	no	yes	yes	yes	yes	no	yes	no	yes	yes	no	yes	7
PRE-study	pre-REMARK	3	2006	Cancer	intestinal, upper (incl. pancreas)	OS	selected and give some criteria	yes	yes	yes	yes	yes	no	no	yes	no	explicitely any death	-	Cox		yes	yes	no	na	na	yes	yes	yes	no	na	na	unclear	unclear	yes	yes, all	yes	no	yes	yes	no	yes	no	yes	no	yes	yes	yes	yes	7
PRE-study	pre-REMARK	4	2006	Cancer	urological (incl. prostata)	OS	selected and give some criteria	yes	yes	unclear	unclear	no	no	unclear	yes	no	cancer death only	-	Cox		yes	yes	yes	na	na	yes	yes	yes	yes	na	na	yes	yes	yes	no	yes	no	yes	yes	no	yes	yes	yes	yes	no	yes	yes	no	7
PRE-study	pre-REMARK	5	2006	Cancer	urological (incl. prostata)	DFS	apparently unselected	no	yes	yes	yes	yes	no	yes	no	yes	-	yes incl. death	none		yes	na	na	yes	yes	yes	no	na	na	yes	yes	yes	yes	yes	no	yes	no	yes	no	yes	yes	yes	no	yes	yes	yes	no	no	6
PRE-study	pre-REMARK	6	2006	Cancer	urological (incl. prostata)	OS	selected and give some criteria	yes	yes	unclear	yes	yes	no	yes	yes	yes	cancer death only	yes unclear if deaths incl.	Cox		yes	yes	yes	yes	no	yes	yes	unclear	unclear	unclear	unclear	yes	yes	yes	no	yes	no	yes	yes	yes	yes	no	yes	yes	no	yes	yes	no	7
PRE-study	pre-REMARK	7	2006	Cancer	Endometrial	DFS	selected and give some criteria	yes	yes	yes	no	no	no	yes	yes	yes	just overall survival	yes unclear if deaths incl.	Cox		no	yes	yes	yes	yes	yes	yes	yes	yes	yes	yes	yes	yes	yes	yes, all	yes	no	yes	yes	no	no	yes	yes	yes	yes	yes	yes	yes	8
PRE-study	pre-REMARK	8	2006	Cancer	skin	OS	apparently unselected	yes	yes	yes	yes	yes	yes	no	yes	no	type of death unclear	-	Cox		no	yes	yes	na	na	yes	yes	yes	yes	na	na	yes	yes	yes	yes, all	yes	yes	yes	yes	yes	no	yes	yes	no	yes	yes	yes	yes	8
PRE-study	pre-REMARK	9	2006	Cancer	blood/bone marrow	OS	unclear	yes	no	no	no	no	no	no	yes	no	type of death unclear	-	Cox		no	yes	no	na	na	no	no	unclear	no	na	na	unclear	no	yes	yes, all	yes	no	yes	no	no	no	no	yes	no	no	yes	no	yes	3
PRE-study	pre-REMARK	10	2006	Cancer	Bone and soft tissue	OS	selected and give some criteria	yes	yes	yes	unclear	unclear	no	yes	yes	no	cancer death only	-	Cox		yes	yes	yes	na	na	yes	no	yes	yes	na	na	yes	yes	yes	yes, all	yes	no	yes	yes	no	yes	yes	yes	yes	yes	yes	no	yes	8
PRE-study	pre-REMARK	11	2006	CancerRes	urological (incl. prostata)	OS	selected and give some criteria	yes	yes	no	yes	yes	no	yes	yes	yes	cancer death only	yes unclear if deaths incl.	Cox		yes	yes	yes	yes	yes	yes	yes	unclear	unclear	no	no	unclear	unclear	yes	no	yes	yes	yes	yes	yes	yes	no	yes	yes	no	yes	yes	no	7
PRE-study	pre-REMARK	12	2006	CancerRes	Breast	OS	selected and give some criteria	yes	yes	yes	yes	yes	yes	yes	yes	yes	cancer death only	yes unclear if deaths incl.	Cox		yes	yes	yes	yes	no	yes	yes	unclear	unclear	unclear	unclear	unclear	unclear	yes	yes, all	yes	yes	yes	yes	yes	yes	no	yes	yes	yes	yes	yes	yes	9
PRE-study	pre-REMARK	13	2006	CancerRes	head and neck	OS	unclear	yes	yes	unclear	no	no	no	no	yes	no	just overall survival	-	Cox		no	yes	no	na	na	yes	no	unclear	unclear	unclear	unclear	unclear	unclear	no	no	no	no	yes	no	no	no	no	yes	no	no	yes	no	no	2
PRE-study	pre-REMARK	14	2006	CancerRes	head and neck	DFS	apparently unselected	yes	yes	no	no	no	no	no	yes	yes	just overall survival	yes unclear if deaths incl.	Cox		no	yes	no	yes	no	yes	yes	unclear	unclear	unclear	unclear	yes	no	no	no	no	no	yes	yes	no	no	no	yes	no	no	yes	yes	no	4
PRE-study	pre-REMARK	15	2006	CancerRes	Breast	OS	unclear	unclear	yes	unclear	unclear	no	no	yes	yes	no	just overall survival	-	Cox		no	yes	no	na	na	yes	yes	yes	no	na	na	yes	no	yes	yes, all	yes	yes	no	no	no	no	no	yes	no	no	no	yes	yes	3
PRE-study	pre-REMARK	16	2006	CancerRes	skin	OS	unclear	yes	yes	unclear	yes	yes	no	no	yes	no	cancer death only	-	Cox		yes	yes	no	na	na	no	no	unclear	unclear	na	na	unclear	no	yes	yes, all	yes	no	yes	no	no	yes	no	yes	no	no	yes	no	yes	4
PRE-study	pre-REMARK	17	2006	CancerRes	intestinal, lower	DFS	unclear	unclear	yes	yes	no	no	no	yes	yes	yes	just overall survival	yes unclear if deaths incl.	Cox		no	yes	no	yes	no	no	no	unclear	unclear	unclear	unclear	unclear	no	no	no	no	no	yes	no	no	no	no	yes	no	yes	yes	no	no	3
PRE-study	pre-REMARK	18	2007	CancerRes	Breast	OS	selected and give some criteria	unclear	no	no	no	no	no	no	yes	no	just overall survival	-	Cox		no	yes	no	na	na	no	no	unclear	no	na	na	unclear	no	no	no	yes	no	yes	no	no	no	no	yes	no	no	yes	no	no	2
PRE-study	pre-REMARK	19	2007	CancerRes	Ovarian	OS	selected and give some criteria	yes	yes	yes	yes	yes	no	yes	yes	yes	just overall survival	yes unclear if deaths incl.	Cox		no	yes	no	no	no	no	no	yes	no	unclear	no	unclear	no	no	no	no	no	no	yes	yes	no	no	yes	no	yes	no	no	no	4
PRE-study	pre-REMARK	20	2007	CancerRes	Breast	OS	unclear	yes	yes	no	unclear	no	no	yes	yes	yes	type of death unclear	yes excl. death	Cox		no	yes	no	yes	no	yes	yes	yes	no	yes	no	unclear	no	yes	yes, all	yes	no	no	no	no	no	no	yes	no	no	no	yes	yes	3
PRE-study	pre-REMARK	21	2006	ClinCancerRes	urological (incl. prostata)	DFS	selected and give some criteria	yes	yes	yes	no	no	no	yes	yes	yes	cancer death only	yes incl. death	Cox		yes	yes	no	yes	no	yes	yes	no	no	no	no	yes	no	yes	yes, all	yes	yes	yes	yes	no	yes	no	yes	no	yes	yes	yes	yes	7
PRE-study	pre-REMARK	22	2006	ClinCancerRes	intestinal, lower	OS	selected and give some criteria	no	yes	unclear	yes	yes	no	unclear	yes	no	just overall survival	-	Cox		no	yes	no	na	na	no	no	yes	no	na	na	yes	no	yes	yes, all	yes	no	yes	no	no	no	no	yes	no	no	yes	no	yes	3
PRE-study	pre-REMARK	23	2006	ClinCancerRes	Breast	OS	unclear	yes	yes	unclear	yes	yes	yes	yes	yes	no	cancer death only	-	Cox and logistic regression		yes	yes	yes	na	na	no	no	unclear	unclear	na	na	no	no	yes	yes, all	yes	no	yes	no	yes	yes	no	yes	yes	no	yes	no	yes	6
PRE-study	pre-REMARK	24	2006	ClinCancerRes	skin	DFS	selected and give some criteria	yes	yes	yes	yes	yes	unclear	yes	yes	yes	type of death unclear	yes unclear if deaths incl.	Cox		no	yes	yes	yes	yes	yes	yes	yes	yes	yes	yes	yes	yes	yes	no	yes	no	yes	yes	yes	no	yes	yes	yes	yes	yes	yes	no	8
PRE-study	pre-REMARK	25	2006	ClinCancerRes	Breast	DFS	selected and give some criteria	yes	yes	yes	yes	yes	no	yes	yes	yes	type of death unclear	yes unclear if deaths incl.	Cox		no	yes	yes	yes	yes	no	no	unclear	unclear	unclear	unclear	unclear	no	yes	yes, all	yes	no	yes	yes	yes	no	no	yes	no	yes	yes	no	yes	6
PRE-study	pre-REMARK	26	2006	ClinCancerRes	intestinal, upper (incl. pancreas)	DFS	unclear	yes	yes	yes	yes	yes	no	yes	yes	yes	explicitely any death	yes incl. death	Cox		yes	yes	yes	yes	yes	yes	no	yes	yes	yes	yes	yes	yes	yes	yes, some	yes	no	yes	no	yes	yes	yes	yes	no	yes	yes	no	yes	7
PRE-study	pre-REMARK	27	2006	ClinCancerRes	CNS	OS	selected and give some criteria	yes	yes	yes	yes	yes	no	yes	yes	no	just overall survival	-	Cox		no	yes	yes	na	na	no	no	unclear	unclear	na	na	unclear	unclear	yes	yes, all	yes	yes	yes	yes	yes	no	no	yes	yes	yes	yes	no	yes	7
PRE-study	pre-REMARK	28	2006	ClinCancerRes	intestinal, lower	OS	unclear	yes	yes	unclear	yes	yes	unclear	unclear	yes	no	just overall survival	-	Cox		no	yes	no	no	no	yes	yes	unclear	no	no	no	yes	no	yes	yes, all	yes	unclear	no	no	no	no	no	yes	no	no	no	yes	yes	3
PRE-study	pre-REMARK	29	2006	ClinCancerRes	head and neck	OS	unclear	yes	yes	yes	yes	yes	no	yes	yes	no	type of death unclear	-	Cox		no	yes	no	no	no	no	no	yes	no	no	no	yes	no	yes	yes, all	yes	no	no	no	yes	no	no	yes	no	yes	no	no	yes	4
PRE-study	pre-REMARK	30	2006	ClinCancerRes	Ovarian	DFS	unclear	unclear	yes	yes	no	no	no	yes	yes	yes	type of death unclear	yes unclear if deaths incl.	Cox		no	yes	no	yes	no	yes	yes	yes	no	yes	no	yes	no	yes	yes, all	yes	yes	yes	no	no	no	no	yes	no	yes	yes	yes	yes	5
PRE-study	pre-REMARK	31	2006	IntJCanc	Breast	DFS	unclear	yes	yes	yes	unclear	no	no	no	no	yes	-	yes unclear if deaths incl.	Cox		no	na	na	yes	no	no	no	na	na	unclear	unclear	unclear	unclear	yes	yes, all	yes	no	yes	no	no	no	no	yes	no	yes	yes	no	yes	4
PRE-study	pre-REMARK	32	2006	IntJCanc	Breast	OS	unclear	yes	yes	no	yes	yes	no	no	yes	no	just overall survival	-	Cox		no	yes	no	na	na	no	no	unclear	unclear	unclear	unclear	no	no	yes	yes, all	yes	no	yes	no	no	no	no	yes	no	no	yes	no	yes	3
PRE-study	pre-REMARK	33	2006	IntJCanc	intestinal, lower	DFS	apparently unselected	yes	yes	yes	yes	yes	no	yes	yes	yes	cancer death only	yes unclear if deaths incl.	Cox		no	yes	no	yes	no	yes	no	yes	yes	yes	yes	unclear	unclear	yes	yes, all	yes	yes	no	yes	yes	no	no	yes	yes	yes	no	no	yes	6
PRE-study	pre-REMARK	34	2006	IntJCanc	intestinal, lower	DFS	unclear	yes	yes	yes	yes	yes	no	no	yes	yes	type of death unclear	yes unclear if deaths incl.	Cox		no	yes	no	yes	no	yes	no	unclear	no	unclear	no	unclear	no	yes	yes, all	yes	no	yes	no	no	no	no	yes	no	yes	yes	no	yes	4
PRE-study	pre-REMARK	35	2006	IntJCanc	skin	OS	selected and give some criteria	yes	yes	yes	no	no	no	unclear	yes	no	just overall survival	-	Cox		no	yes	no	na	na	yes	no	no	no	no	no	no	no	yes	yes, all	yes	no	yes	yes	no	no	no	yes	yes	yes	yes	no	yes	6
PRE-study	pre-REMARK	36	2006	IntJCanc	intestinal, lower	OS	selected and give some criteria	yes	yes	yes	yes	yes	yes	yes	yes	no	cancer death only	-	Cox		yes	yes	yes	na	na	no	unclear	yes	unclear	na	na	unclear	no	yes	yes, all	yes	yes	yes	yes	yes	yes	no	yes	yes	yes	yes	no	yes	8
PRE-study	pre-REMARK	37	2006	IntJCanc	intestinal, upper (incl. pancreas)	OS	unclear	yes	yes	unclear	yes	yes	no	no	yes	no	just overall survival	-	Cox		no	yes	yes	no	no	yes	yes	yes	yes	na	na	yes	yes	no	yes, some	yes	no	yes	no	no	no	yes	yes	no	no	yes	yes	no	4
PRE-study	pre-REMARK	38	2006	IntJCanc	Breast	OS	selected and give some criteria	yes	yes	unclear	unclear	no	yes	no	yes	no	type of death unclear	-	Cox		no	yes	no	na	na	no	no	yes	no	na	na	yes	no	yes	yes, all	yes	yes	yes	yes	no	no	no	yes	no	no	yes	no	yes	4
PRE-study	pre-REMARK	39	2006	IntJCanc	Ovarian	OS	unclear	yes	yes	unclear	unclear	unclear	no	no	yes	no	just overall survival	-	Cox		no	yes	yes	na	na	yes	yes	yes	no	na	na	yes	yes	yes	yes, all	yes	yes	yes	no	no	no	no	yes	yes	no	yes	yes	yes	5
PRE-study	pre-REMARK	40	2006	IntJCanc	Breast	DFS	selected and give some criteria	yes	yes	yes	yes	yes	no	yes	yes	yes	cancer death only	yes incl. death	Cox		yes	yes	no	yes	no	yes	yes	unclear	unclear	unclear	unclear	unclear	no	yes	yes, all	yes	no	yes	yes	yes	yes	no	yes	no	yes	yes	yes	yes	8
PRE-study	pre-REMARK	41	2006	JCO	CNS	DFS	selected and give some criteria	yes	yes	unclear	yes	yes	no	yes	yes	yes	just overall survival	yes incl. death	Cox		yes	yes	no	yes	no	no	no	unclear	unclear	unclear	unclear	yes	no	yes	yes, all	yes	no	no	yes	yes	yes	no	yes	no	no	no	no	yes	5
PRE-study	pre-REMARK	42	2006	JCO	blood/bone marrow	DFS	selected and give some criteria	yes	yes	yes	unclear	no	no	yes	yes	yes	cancer death only	yes unclear if deaths incl.	Cox		no	yes	no	yes	no	no	no	yes	no	no	no	yes	no	no	no	no	no	yes	yes	no	no	no	yes	no	yes	yes	no	no	4
PRE-study	pre-REMARK	43	2006	JCO	CNS	UNK	selected and give some criteria	yes	yes	yes	no	no	yes	yes	yes	yes	explicitely any death	no	Cox		no	yes	no	yes	no	yes	no	yes	no	yes	no	unclear	no	yes	yes, all	yes	yes	yes	yes	no	no	no	yes	no	yes	yes	no	yes	5
PRE-study	pre-REMARK	44	2006	JCO	CNS	OS	selected and give some criteria	yes	no	yes	yes	yes	yes	unclear	yes	no	type of death unclear	-	Cox		no	yes	yes	na	na	yes	yes	yes	yes	na	na	yes	yes	yes	yes, all	yes	no	yes	yes	yes	no	yes	yes	yes	no	yes	yes	yes	8
PRE-study	pre-REMARK	45	2006	JCO	Ovarian	OS	selected and give some criteria	yes	yes	yes	no	no	no	no	yes	no	cancer death only	-	Cox		yes	yes	no	na	na	yes	yes	yes	no	na	na	unclear	no	yes	yes, all	yes	unclear	yes	yes	no	yes	no	yes	no	yes	yes	yes	yes	7
PRE-study	pre-REMARK	46	2006	JCO	intestinal, upper (incl. pancreas)	DFS	selected and give some criteria	unclear	yes	yes	no	no	no	yes	yes	yes	type of death unclear	yes incl. death	Cox		yes	yes	unclear	yes	unclear	yes	yes	yes	no	yes	no	yes	no	yes	yes, all	no	no	no	no	no	yes	no	yes	no	yes	no	yes	no	4
PRE-study	pre-REMARK	47	2006	JCO	skin	DFS	selected and give some criteria	yes	yes	yes	yes	yes	yes	yes	yes	yes	explicitely any death	yes unclear if deaths incl.	Cox		no	yes	yes	yes	yes	no	no	yes	yes	yes	yes	yes	yes	yes	yes, some	yes	yes	yes	yes	yes	no	yes	yes	no	yes	yes	no	yes	7
PRE-study	pre-REMARK	48	2006	JCO	head and neck	OS	selected and give some criteria	unclear	yes	yes	unclear	unclear	no	unclear	yes	yes	just overall survival	yes unclear if deaths incl.	Cox		no	yes	no	yes	no	yes	yes	yes	no	yes	no	yes	no	yes	yes, some	yes	no	yes	no	no	no	no	yes	no	yes	yes	yes	yes	5
PRE-study	pre-REMARK	49	2006	JCO	skin	UNK	unclear	yes	no	no	unclear	no	no	yes	yes	yes	cancer death only	yes unclear if deaths incl.	Cox		no	no	no	no	no	no	no	unclear	unclear	unclear	unclear	no	no	no	no	no	no	unclear	no	no	no	no	yes	no	no	no	no	no	1
PRE-study	pre-REMARK	50	2006	JCO	Ovarian	DFS	selected and give some criteria	yes	yes	unclear	no	no	unclear	no	no	yes	-	yes unclear if deaths incl.	Cox		no	na	na	yes	yes	no	no	no	no	yes	unclear	yes	yes	yes	yes, all	no	unclear	no	yes	no	no	no	yes	yes	no	no	no	no	3
